# Supplementary material for: Pharmacology, Pharmacotherapy, and Pharmacopolicy Through an Evidence-Based Medicine: A Novel Approach for First-Year Medical Students
Source: MedEdPORTAL. 2020 Jul 20;16:10934. doi: 10.15766/mep_2374-8265.10934 (PMC7373350; doi:10.15766/mep_2374-8265.10934)
Supplement: Supplementary file 1 — Activity Information.docxUSDA QuickSheet.pdfFDA QuickSheet.pdfAdverse vs Side Effects.docxSeating Chart.pdfAcetaminophen Handout.pdfBeano Handout.docxMevacor Handout.pdfNaproxen Handout.pdfPraluent Handout.pdfXenical Handout.pdfFat-Soluble Vitamins Handout.pdfGroup Quiz.docxQuiz Answers.docx [file mep_2374-8265.10934-s001.zip]

Archive with 15 entries (15 files):
- A. Activity Information.docx
- B. USDA QuickSheet.pdf
- C. FDA QuickSheet.pdf
- D. Adverse vs Side Effects.docx
- E. Seating Chart.pdf
- F. Acetaminophen Handout.pdf
- G. Beano Handout.docx
- H. Mevacor Handout.pdf
- I. Naproxen Handout.pdf
- J. Praluent Handout.pdf
- K. Xenical Handout.pdf
- L. Fat-Soluble Vitamins Handout.pdf
- M. Group Quiz.docx
- N. Quiz Answers.docx
- _Educational_Summary_Report_10934.pdf
